# Supplementary material for: Genetic analysis of Japanese primary open-angle glaucoma patients and clinical characterization of risk alleles near CDKN2B-AS1, SIX6 and GAS7
Source: PLoS One. 2017 Dec 20;12(12):e0186678. doi: 10.1371/journal.pone.0186678 (PMC5737967; doi:10.1371/journal.pone.0186678)
Supplement: S1 File — (XLSX) [file pone.0186678.s003.xlsx]

## Sheet: Sheet1
X1	X2	X3	X4	X5	X6	X7	X8	X9	X10	X11	X12	X13	X14	X15	X16	X17
66	1	18	84.52	0.374	0.231	8.24	8.9	2	2	2	1	1	1	1	1	1
69	1	11	88.01	NA	NA	3.4	7.76667	2	2	2	1	1	1	1	1	1
71	0	14	80.77	NA	NA	6.77	NA	1	0	2	1	0	1	0	0	1
80	1	16	85.14	NA	NA	13.49	8.66667	2	1	1	1	1	1	1	0	0
74	0	19	81.9	NA	NA	11.06	8	2	2	1	1	1	1	1	1	0
71	1	33	82.43	0.296	0.209	10.49	NA	2	0	1	1	0	1	1	0	0
69	0	13	90.38	0.22	0.167	12.36	8.7	2	2	0	1	1	0	1	1	0
72	1	17	72.46	0.504	0.277	9.81	9.63333	2	1	2	1	1	1	1	0	1
66	1	23	78.55	0.051	0.066	8.89	10.0667	1	1	2	1	1	1	0	0	1
52	1	15	90.29	NA	NA	7.76	8.56667	1	1	1	1	1	1	0	0	0
73	1	10	50.93	0.487	0.274	11.22	6.8	2	2	2	1	1	1	1	1	1
53	1	12	88.76	0.188	0.151	9.02	12.4	2	1	2	1	1	1	1	0	1
53	1	18	103.73	0.401	0.257	10.48	11.3333	2	1	1	1	1	1	1	0	0
73	1	21	86.71	0.259	0.211	11.46	6.36667	2	1	1	1	1	1	1	0	0
69	1	17	75.15	0.229	1.35	9.67	5.4	2	2	2	1	1	1	1	1	1
42	0	18	61.41	0.421	0.205	1.2	NA	2	1	2	1	1	1	1	0	1
35	0	38	NA	0.223	0.112	12.71	13.0333	2	2	2	1	1	1	1	1	1
46	1	14	106.73	0.223	0.162	9.28	12.1667	2	1	2	1	1	1	1	0	1
47	1	14	57.14	0.533	0.254	6.89	5.06667	2	1	2	1	1	1	1	0	1
71	0	10	65.78	NA	NA	12.84	7.2	2	0	1	1	0	1	1	0	0
39	1	19	90.81	NA	NA	9.92	8.93333	2	1	2	1	1	1	1	0	1
37	1	14	96.56	NA	NA	7.73	15.2	2	2	2	1	1	1	1	1	1
60	1	17.5	80.11	0.116	0.146	8.4	13.9	2	1	2	1	1	1	1	0	1
55	1	14	88.15	0.14	0.117	11.51	11.8	2	0	2	1	0	1	1	0	1
69	0	13	74.84	0.445	0.213	13.96	5.4	2	1	1	1	1	1	1	0	0
62	0	18	76.06	1.212	0.396	11.88	4.7	2	1	2	1	1	1	1	0	1
40	0	16	106.78	0.291	0.288	13.53	10.0667	2	2	2	1	1	1	1	1	1
66	0	12	81.43	0.044	0.061	5.81	11.4333	2	1	1	1	1	1	1	0	0
64	0	13	79.4	0.318	0.227	10.03	10.1	2	2	2	1	1	1	1	1	1
55	0	16	57.02	0.369	0.231	12.62	3.06667	2	1	1	1	1	1	1	0	0
59	0	13	79.07	0.137	0.128	9.72	11.5	2	1	2	1	1	1	1	0	1
70	1	15	79.24	0.051	0.091	14.05	9.83333	2	1	1	1	1	1	1	0	0
63	0	15	89.16	0.393	0.198	14.34	9.16667	1	2	2	1	1	1	0	1	1
55	1	17	101.93	0.36	0.211	3.4	NA	1	2	1	1	1	1	0	1	0
58	0	15	73.38	0.505	0.22	13.74	7.76667	2	1	2	1	1	1	1	0	1
48	1	17	66.95	0.448	0.238	9.35	7.2	2	0	2	1	0	1	1	0	1
74	1	14	92.04	0.198	0.154	14.29	7.66667	1	1	2	1	1	1	0	0	1
46	1	15	90.89	0.604	0.271	9.04	8.8	2	2	2	1	1	1	1	1	1
66	0	20	73.43	0.49	0.218	10.84	11.1667	2	1	2	1	1	1	1	0	1
73	1	14	76.49	NA	NA	13.75	10.5	2	0	1	1	0	1	1	0	0
53	1	18	84.79	0.466	0.237	12.14	8.8	2	2	2	1	1	1	1	1	1
79	0	15.3	76.71	NA	NA	10.73	5.76667	2	0	2	1	0	1	1	0	1
81	1	14	72.54	NA	NA	9.39	NA	2	2	2	1	1	1	1	1	1
50	0	16	80.39	0.163	0.089	14.86	8.66667	2	1	1	1	1	1	1	0	0
49	1	21	54.78	0.24	0.155	8.67	7.76667	2	2	2	1	1	1	1	1	1
65	1	15	87.93	0.079	0.094	12.56	9.8	1	2	2	1	1	1	0	1	1
81	0	19	70.6	0.258	0.2	12.48	6.2	2	1	2	1	1	1	1	0	1
60	1	16	95.65	1.05	0.269	5.49	8.9	2	1	2	1	1	1	1	0	1
64	0	16	74.94	NA	NA	12.43	NA	2	2	2	1	1	1	1	1	1
55	1	19	63.07	0.798	0.344	14.35	9.73333	2	2	1	1	1	1	1	1	0
44	1	19	111.02	0.221	0.146	8.59	12.55	2	1	1	1	1	1	1	0	0
63	1	14	84.24	0.592	0.195	8.93	7.7	2	2	2	1	1	1	1	1	1
80	0	12	75.67	0.144	0.168	3.49	NA	2	1	1	1	1	1	1	0	0
81	1	20	47.69	NA	NA	5.37	7.23333	2	2	2	1	1	1	1	1	1
35	0	20	53.75	0.352	0.22	12.25	5	2	1	1	1	1	1	1	0	0
70	0	14	92.17	0.51	0.292	13.53	11.4333	2	2	2	1	1	1	1	1	1
77	1	16	77.77	0.197	0.13	11.04	NA	2	1	2	1	1	1	1	0	1
68	0	17	70.64	0.108	0.08	5.54	7.05	2	1	2	1	1	1	1	0	1
70	1	15	87.12	NA	NA	7.76	12.1333	2	0	2	1	0	1	1	0	1
52	0	21	70.45	0.094	0.131	7.39	10.0667	2	1	1	1	1	1	1	0	0
72	0	14	NA	NA	NA	6.93	6.75	2	2	1	1	1	1	1	1	0
49	1	17	90.71	0.239	0.197	14.67	13.1667	1	2	2	1	1	1	0	1	1
61	1	17	62.06	0.032	0.054	12.66	8.93333	2	0	2	1	0	1	1	0	1
49	0	18	83.38	NA	NA	11.6	NA	2	2	1	1	1	1	1	1	0
56	1	22	78.26	0.442	0.228	7.06	7.93333	2	2	1	1	1	1	1	1	0
56	1	15	93	NA	NA	2.33	15.2667	1	1	1	1	1	1	0	0	0
76	0	14	59.16	0.25	0.157	4.39	NA	2	2	2	1	1	1	1	1	1
60	0	15	79.49	0.386	0.157	9.76	5.46667	2	1	1	1	1	1	1	0	0
56	0	20	82.21	0.285	0.205	11.18	8.06667	2	1	2	1	1	1	1	0	1
80	1	12	84.31	NA	NA	8.15	8.43333	2	2	2	1	1	1	1	1	1
79	1	13	66.57	0.401	0.247	12.43	9.16667	1	2	1	1	1	1	0	1	0
46	1	20	73.52	0.457	0.225	12.63	8.46667	1	0	2	1	0	1	0	0	1
58	0	15	68.31	NA	NA	14.47	10.8333	2	0	2	1	0	1	1	0	1
76	0	18	78.04	0.085	0.128	12.2	9.2	1	0	2	1	0	1	0	0	1
70	1	16	67.65	0.455	0.222	12.32	7.66667	2	2	2	1	1	1	1	1	1
71	1	13	85.25	NA	NA	3.88	11.0667	1	2	2	1	1	1	0	1	1
71	1	16	70.74	0.198	0.175	12.46	7.03333	2	1	2	1	1	1	1	0	1
60	1	15	93.35	0.292	0.696	8.53	15.2667	2	1	1	1	1	1	1	0	0
42	0	15	100.28	NA	NA	11.98	14.2333	2	1	1	1	1	1	1	0	0
78	0	16	63.79	NA	NA	11.85	7.63333	2	2	1	1	1	1	1	1	0
68	1	14	64.49	0.152	0.123	14.41	NA	2	1	2	1	1	1	1	0	1
58	0	16	73.36	0.137	0.126	12.98	11.1667	2	1	1	1	1	1	1	0	0
54	0	12	77.58	0.468	0.202	11.86	7.6	1	0	2	1	0	1	0	0	1
61	0	14	71.52	0.439	0.285	4.36	7	1	1	2	1	1	1	0	0	1
71	1	16	77.35	0.238	0.173	5.19	9.03333	2	1	1	1	1	1	1	0	0
71	1	16	74.95	0.313	0.414	14.97	10.6	2	2	2	1	1	1	1	1	1
77	0	14	58.77	0.46	0.306	11.59	6.86667	2	2	1	1	1	1	1	1	0
70	1	21	91.36	0.328	0.163	2.83	NA	2	1	1	1	1	1	1	0	0
44	0	18	76.34	0.653	0.195	12.97	NA	2	1	1	1	1	1	1	0	0
48	0	21	NA	0.401	0.177	1.51	13.3667	2	1	1	1	1	1	1	0	0
57	0	18	57.56	0.63	0.329	9.89	6.4	2	2	2	1	1	1	1	1	1
69	0	20	74.74	0.504	0.312	14.58	7	2	1	2	1	1	1	1	0	1
56	0	13	71.59	0.072	0.142	3.41	NA	2	2	2	1	1	1	1	1	1
45	1	18	84.86	0.108	0.08	14.59	9.83333	1	0	1	1	0	1	0	0	0
41	0	16	91.75	NA	NA	9.76	9.73333	2	2	2	1	1	1	1	1	1
78	1	11	81.13	0.279	0.231	11.37	6.4	2	0	2	1	0	1	1	0	1
62	0	21	59.4	NA	NA	11.96	NA	2	1	2	1	1	1	1	0	1
60	1	17	86.13	0.218	0.122	15.67	9.3	2	2	2	1	1	1	1	1	1
75	0	19	76.14	0.445	0.228	13.27	7.2	2	1	1	1	1	1	1	0	0
75	0	16	58.93	0.141	0.152	13.62	10.4	2	1	1	1	1	1	1	0	0
44	0	13	65.96	0.786	0.342	11.3	7.66667	1	1	2	1	1	1	0	0	1
65	0	18	77.43	NA	NA	9.71	8.53333	2	1	2	1	1	1	1	0	1
61	0	16	99.13	0.289	0.158	2.91	9.7	2	1	2	1	1	1	1	0	1
80	1	10	65.29	NA	NA	8.97	5.4	2	1	2	1	1	1	1	0	1
65	0	21	63.74	0.282	0.201	15.04	6.93333	1	1	1	1	1	1	0	0	0
51	0	17	77.18	0.144	0.104	9.54	9.86667	2	1	0	1	1	0	1	0	0
73	0	21	81.14	0.395	0.197	13.29	10.6333	1	1	1	1	1	1	0	0	0
70	0	17	80.31	0.628	0.265	16.41	6.65	2	1	1	1	1	1	1	0	0
65	0	16	61.43	0.712	0.294	12.1	8.2	1	0	2	1	0	1	0	0	1
90	1	14	84.47	NA	NA	5.73	10.4667	2	2	2	1	1	1	1	1	1
71	0	15	45.22	0.971	0.405	10.71	6.95	1	1	2	1	1	1	0	0	1
56	0	18	90.34	NA	NA	7.47	11.6667	1	2	2	1	1	1	0	1	1
64	0	15	105.32	0.185	0.103	10.47	10.2333	1	1	2	1	1	1	0	0	1
70	0	27	72.15	0.586	0.29	10.57	7.76667	2	2	2	1	1	1	1	1	1
63	1	17	76.51	NA	NA	9.19	11.4667	2	0	2	1	0	1	1	0	1
73	1	18	84.72	0.125	0.151	11.6	NA	2	0	1	1	0	1	1	0	0
48	0	14	85.33	NA	NA	15.23	12.3	2	0	2	1	0	1	1	0	1
69	0	18	79.3	NA	NA	10.44	NA	2	1	1	1	1	1	1	0	0
54	0	15	60.21	0.045	0.075	12.58	NA	2	0	1	1	0	1	1	0	0
60	1	17	91.35	0.272	0.173	11.76	7.93333	2	0	2	1	0	1	1	0	1
61	1	14	76.28	0.409	0.233	15.95	8.43333	2	0	2	1	0	1	1	0	1
42	0	16	95.45	0.28	0.18	15.47	12.3	2	1	1	1	1	1	1	0	0
56	0	16	73.8	NA	NA	14.01	7.36667	1	2	2	1	1	1	0	1	1
89	1	18	63.33	NA	NA	5.86	7.7	2	1	2	1	1	1	1	0	1
62	1	18	89.49	0.087	0.104	15.38	8.7	2	1	2	1	1	1	1	0	1
67	0	22	NA	0.215	0.152	6.83	NA	2	1	2	1	1	1	1	0	1
72	0	20	63.92	0.05	0.091	7.25	11	2	2	2	1	1	1	1	1	1
63	0	21	NA	0.209	0.153	15.15	8.9	2	2	2	1	1	1	1	1	1
48	1	16	90.71	NA	NA	3.79	11.4333	2	1	1	1	1	1	1	0	0
68	1	16	65	0.206	0.172	8.61	7.1	1	1	1	1	1	1	0	0	0
61	1	13	97.8	0.221	0.218	15.28	7.73333	2	0	2	1	0	1	1	0	1
62	0	15	85.22	0.268	0.165	14.06	8.8	2	1	1	1	1	1	1	0	0
37	0	20	71.41	NA	NA	7.05	4.36667	2	0	1	1	0	1	1	0	0
50	1	12	86.55	0.529	0.137	13.81	7.16667	2	0	1	1	0	1	1	0	0
77	0	18	80.49	0.391	0.326	7.31	11.9333	2	1	2	1	1	1	1	0	1
60	1	17	79.06	0.238	0.148	12.1	NA	2	1	2	1	1	1	1	0	1
53	1	17	68.73	0.127	0.119	10.12	9.46667	2	2	2	1	1	1	1	1	1
90	0	13	72.2	0.315	0.148	6.82	9.1	2	2	2	1	1	1	1	1	1
46	1	16	71.41	0.678	0.27	8.88	7.93333	2	1	1	1	1	1	1	0	0
58	0	16	86	0.442	0.319	16.84	13.9333	2	1	2	1	1	1	1	0	1
68	0	15	58.62	0.346	0.18	6.33	7.2	2	1	2	1	1	1	1	0	1
47	0	12	93.08	0.197	0.124	13.75	10.4333	2	0	1	1	0	1	1	0	0
65	1	15	89.12	0.054	0.169	8.98	13.6667	2	1	2	1	1	1	1	0	1
78	1	18	107	0.187	0.188	13.16	10.4	2	2	1	1	1	1	1	1	0
77	1	15	73.42	NA	NA	8.46	8.4	1	1	2	1	1	1	0	0	1
57	0	18	86.2	0.122	0.119	10.27	11.5333	2	0	2	1	0	1	1	0	1
54	1	18	87.73	0.362	0.17	7.47	10.6333	2	0	1	1	0	1	1	0	0
62	0	13	71.28	0.482	0.238	13.25	NA	2	2	2	1	1	1	1	1	1
61	1	14	86.14	NA	NA	9.28	10.8	1	2	1	1	1	1	0	1	0
55	1	14	74.81	0.057	0.058	14.22	10.0333	2	0	2	1	0	1	1	0	1
73	0	17	71.94	NA	NA	1.67	NA	2	2	2	1	1	1	1	1	1
63	1	12	93.43	0.493	0.283	3.95	9.66667	2	1	2	1	1	1	1	0	1
49	1	17	89.23	0.249	0.172	3.94	NA	2	1	1	1	1	1	1	0	0
51	0	20	91.3	0.18	0.11	13.67	13.1333	2	1	2	1	1	1	1	0	1
82	0	17	94.21	0.484	0.176	9.94	7.83333	2	2	2	1	1	1	1	1	1
72	1	19	79.69	0.173	0.135	13.66	NA	2	2	1	1	1	1	1	1	0
66	1	21	77.63	0.437	0.228	13.81	8.56667	2	1	2	1	1	1	1	0	1
82	1	16	62.06	0.474	0.362	11.01	6.6	2	1	2	1	1	1	1	0	1
40	1	18	94.48	0.308	0.171	13.48	11.3333	2	1	2	1	1	1	1	0	1
54	1	14	84.74	NA	NA	11.55	4.83333	1	1	2	1	1	1	0	0	1
73	0	16	76.5	NA	NA	3.99	NA	2	1	2	1	1	1	1	0	1
65	0	14	89.84	0.482	0.242	11.18	6.76667	2	2	2	1	1	1	1	1	1
77	1	13	82.56	0.332	0.211	13.55	8.53333	1	0	1	1	0	1	0	0	0
56	1	13	59.51	0.118	0.104	9.39	7.33333	2	0	1	1	0	1	1	0	0
51	1	15	84.33	0.055	0.045	2.1	NA	2	2	2	1	1	1	1	1	1
77	0	19	67.75	0.27	0.207	6.57	7.2	2	0	2	1	0	1	1	0	1
56	0	16	90.43	0.475	0.158	9.45	NA	1	1	1	1	1	1	0	0	0
75	1	14	109.74	0.505	0.21	2.42	10.1333	2	1	2	1	1	1	1	0	1
77	0	18	62.57	0.218	0.166	14.49	4.8	1	2	2	1	1	1	0	1	1
46	0	10	77.5	0.634	0.257	6.09	7.63333	2	2	2	1	1	1	1	1	1
49	1	15	87.21	0.272	0.124	16.04	13.5667	2	0	2	1	0	1	1	0	1
50	0	19	79.65	0.21	0.143	12.22	13.3667	2	2	2	1	1	1	1	1	1
63	0	17	98.24	0.325	0.214	2.82	13.7	2	1	2	1	1	1	1	0	1
79	1	17	101.87	0.102	0.205	11.07	10.8333	0	1	1	0	1	1	0	0	0
66	1	18	70.2	0.49	0.179	14.03	6.46667	2	2	2	1	1	1	1	1	1
79	0	18	69.3	NA	NA	10.11	10.9	2	1	2	1	1	1	1	0	1
66	1	17	97.46	0.253	0.154	10.84	NA	2	2	2	1	1	1	1	1	1
61	1	16	90.34	NA	NA	8.91	6.33333	2	0	2	1	0	1	1	0	1
46	0	24	NA	0.322	0.247	10.1	7	0	2	2	0	1	1	0	1	1
63	1	18	98.49	0.307	0.267	8.38	16.8667	2	0	2	1	0	1	1	0	1
52	1	16	87.49	0.127	0.163	4.8	8.43333	2	1	1	1	1	1	1	0	0
71	0	15	89.06	0.233	0.34	12.54	8.23333	2	1	2	1	1	1	1	0	1
58	1	16	81.39	0.189	0.114	15.41	NA	1	2	1	1	1	1	0	1	0
69	0	20	85.84	0.352	0.245	14.1	8.53333	2	0	2	1	0	1	1	0	1
74	1	15	99.21	0.134	0.111	1.74	14.2	2	2	2	1	1	1	1	1	1
80	0	11	NA	NA	NA	4.05	NA	2	0	2	1	0	1	1	0	1
72	0	18	82.25	0.491	0.226	7.93	6.46667	2	1	1	1	1	1	1	0	0
52	0	10	65.15	0.167	0.109	10.25	7.25	2	2	1	1	1	1	1	1	0
75	0	18	93.29	0.182	0.121	2.13	11.5	2	1	2	1	1	1	1	0	1
80	1	12	NA	NA	NA	11.2	NA	2	2	2	1	1	1	1	1	1
80	1	21	67.4	0.216	0.179	13.89	NA	2	1	0	1	1	0	1	0	0
46	0	14	74.66	0.3	0.119	13.19	8.4	1	2	2	1	1	1	0	1	1
63	1	13	81.08	0.253	0.155	14.98	8.23333	2	1	2	1	1	1	1	0	1
74	1	13	86.61	0.948	1.516	7.77	13.5333	2	2	2	1	1	1	1	1	1
61	0	16	104.25	0.307	0.179	2.69	14.4333	1	1	2	1	1	1	0	0	1
51	0	17	80.92	0.318	0.173	17.01	8.86667	2	0	1	1	0	1	1	0	0
38	0	17	93.64	0.286	0.148	15.89	13.9333	1	2	2	1	1	1	0	1	1
73	0	20	66.2	NA	NA	11.03	7.23333	2	1	2	1	1	1	1	0	1
66	1	13	67.03	0.282	0.204	12.91	7.6	2	1	1	1	1	1	1	0	0
75	0	16	74.3	0.151	0.098	12.25	6.3	2	1	2	1	1	1	1	0	1
51	1	19	74.37	0.831	0.585	13.53	10.1	2	1	2	1	1	1	1	0	1
81	1	13	108.33	0.391	0.385	3.1	12.75	2	1	2	1	1	1	1	0	1
77	1	11	72.29	0.162	0.103	12.77	6.76667	1	1	2	1	1	1	0	0	1
37	1	15	94.51	0.488	0.254	12.36	14.3	2	0	1	1	0	1	1	0	0
75	1	17	53.42	NA	NA	8.75	9.05	2	0	2	1	0	1	1	0	1
54	1	16	NA	NA	NA	4.31	8	2	1	1	1	1	1	1	0	0
54	0	18	65.97	0.257	0.191	8.12	10.6	2	0	2	1	0	1	1	0	1
43	1	17	101.44	0.225	0.236	16.89	14.5	2	2	2	1	1	1	1	1	1
45	0	17	117.68	0.193	0.135	2.8	11.6667	2	1	2	1	1	1	1	0	1
72	1	18	67.04	0.518	0.309	10.66	8.23333	2	1	2	1	1	1	1	0	1
74	1	18	89.81	0.319	0.241	10.86	9.43333	2	1	2	1	1	1	1	0	1
62	0	14	76.22	0.254	0.149	8.83	9.7	2	2	2	1	1	1	1	1	1
65	0	18	93.49	0.33	0.309	6.53	11.0667	2	1	2	1	1	1	1	0	1
66	0	21	NA	NA	NA	3.76	NA	2	1	2	1	1	1	1	0	1
64	0	17	97.21	2.282	0.693	1.85	9.8	2	2	2	1	1	1	1	1	1
61	1	15	66.19	0.913	0.265	9.34	6.73333	2	1	1	1	1	1	1	0	0
45	0	15	95.6	0.221	0.21	8.51	11.9667	2	1	2	1	1	1	1	0	1
62	0	13	87.58	0.138	0.14	14.76	11.8667	2	1	1	1	1	1	1	0	0
66	0	34	48.35	NA	NA	9.68	6.7	2	1	2	1	1	1	1	0	1
58	0	12	104.2	0.138	0.113	8.25	NA	2	2	2	1	1	1	1	1	1
80	0	17.7	91.78	0.14	0.124	12.68	15.4333	1	2	2	1	1	1	0	1	1
75	0	16	85.47	0.329	0.242	10.74	10.5	2	2	1	1	1	1	1	1	0
53	1	15	97.12	0.562	0.32	11.15	NA	2	1	2	1	1	1	1	0	1
65	0	12	79.23	0.278	0.153	12.55	6.53333	2	1	2	1	1	1	1	0	1
71	1	16	99.62	0.34	0.26	9.44	10.9667	2	1	2	1	1	1	1	0	1
66	1	15	117.34	NA	NA	1.8	10.9333	2	1	2	1	1	1	1	0	1
63	0	14	67.13	0.369	0.242	8.83	4.56667	2	2	1	1	1	1	1	1	0
71	0	12	81.72	0.299	0.145	2.24	9.33333	2	0	2	1	0	1	1	0	1
63	1	18	69.62	0.233	0.155	12.92	8.83333	2	2	2	1	1	1	1	1	1
63	1	18	77.11	0.094	0.064	7.03	8.36667	2	2	2	1	1	1	1	1	1
57	1	16	72.45	1.372	0.595	13.54	NA	2	2	2	1	1	1	1	1	1
62	0	19	99.61	0.181	0.167	1.48	9.36667	2	0	1	1	0	1	1	0	0
71	1	13	94.73	0.164	0.146	2.56	11	2	1	2	1	1	1	1	0	1
44	0	16	76.35	0.183	0.143	7.2	6.6	2	NA	NA	1	NA	NA	1	NA	NA
40	1	13	80.3	0.255	0.229	6.75	10.5667	2	1	2	1	1	1	1	0	1
46	0	12	94.27	0.196	0.127	2.14	9.86667	2	1	1	1	1	1	1	0	0
55	1	20	96.49	0.087	0.095	4.34	9.6	2	2	2	1	1	1	1	1	1
67	0	17	81.76	0.299	0.177	9.37	11.7333	2	1	2	1	1	1	1	0	1
74	1	25.3	110.06	NA	NA	9.66	11.7	1	1	1	1	1	1	0	0	0
48	1	16	79.38	0.093	0.096	10.16	8.93333	2	1	2	1	1	1	1	0	1
76	1	14	92.73	0.222	0.19	3.67	10.7333	2	1	2	1	1	1	1	0	1
59	1	15	NA	NA	NA	11.43	NA	2	1	2	1	1	1	1	0	1
82	0	13	81.68	0.486	0.244	11.81	NA	2	1	1	1	1	1	1	0	0
50	1	17	60.08	NA	NA	7.54	8.36667	2	1	1	1	1	1	1	0	0
64	0	15	66.86	0.1	0.223	13.26	9.16667	2	1	1	1	1	1	1	0	0
62	0	20	74.82	0.66	0.382	10.08	6.9	2	2	2	1	1	1	1	1	1
59	1	12	104.66	0.19	0.224	6.18	12.4	1	0	2	1	0	1	0	0	1
64	0	13	88.55	0.201	0.17	2.12	11.1667	1	1	1	1	1	1	0	0	0
59	0	18	71.25	0.254	0.164	8.57	7.5	2	1	2	1	1	1	1	0	1
79	1	12	92.57	0.598	0.295	10.56	8.5	2	1	2	1	1	1	1	0	1
62	1	18	68.91	0.111	0.098	10.75	10.8333	2	0	2	1	0	1	1	0	1
77	1	19	98.99	0.077	0.111	9.97	12.0333	2	2	1	1	1	1	1	1	0
77	1	16	111.35	0.308	0.222	7.77	10.4	1	2	1	1	1	1	0	1	0
70	0	15.3	100.26	0.396	0.252	2.45	7.8	2	2	2	1	1	1	1	1	1
75	1	14	88.05	0.13	0.156	14.3	6.26667	2	2	2	1	1	1	1	1	1
59	0	19	83.73	0.131	0.21	9.03	11.1333	1	2	2	1	1	1	0	1	1
85	0	18	81.38	0.059	0.067	11.04	13.4667	2	0	1	1	0	1	1	0	0
73	0	18	62.31	0.373	0.182	7.34	NA	2	2	1	1	1	1	1	1	0
79	0	21	77.91	0.281	0.157	11.63	8.13333	2	1	2	1	1	1	1	0	1
76	1	15	71.8	0.259	0.134	10.34	NA	2	0	2	1	0	1	1	0	1
76	1	17	88.03	0.169	0.16	10.12	NA	2	0	2	1	0	1	1	0	1
63	0	15	78.18	0.331	0.129	5.03	NA	2	1	2	1	1	1	1	0	1
72	1	13	106.25	0.194	0.137	2.28	9.33333	2	1	1	1	1	1	1	0	0
52	0	11	124.1	0.211	0.167	14.47	11.1333	2	2	2	1	1	1	1	1	1
83	0	9	67.86	0.229	0.18	15.1	9.46667	1	1	2	1	1	1	0	0	1
58	1	16	99.39	0.433	0.254	1.58	12.0333	2	2	1	1	1	1	1	1	0
61	1	18	78.66	NA	NA	7.87	10.4	2	1	2	1	1	1	1	0	1
63	0	19	68.46	0.32	0.254	6.53	6.93333	2	2	1	1	1	1	1	1	0
62	0	15	88.87	0.072	0.103	4.79	11	2	1	0	1	1	0	1	0	0
58	0	17.7	101.4	0.291	0.13	2.03	7.9	2	1	1	1	1	1	1	0	0
73	0	12	74.3	0.796	0.57	16.08	7.5	2	1	2	1	1	1	1	0	1
57	1	9.7	NA	NA	NA	12.82	NA	2	1	2	1	1	1	1	0	1
79	0	20	82.66	0.13	0.128	8.74	7.43333	2	2	1	1	1	1	1	1	0
65	0	14	86.29	0.623	0.25	3.88	5.66667	1	2	2	1	1	1	0	1	1
82	1	15	81.87	0.421	0.219	8.7	8.46667	2	1	2	1	1	1	1	0	1
72	0	16	113.71	0.134	0.097	4.24	10.6	2	2	1	1	1	1	1	1	0
68	0	16	56.93	0.265	0.197	13.32	5.6	2	NA	NA	1	NA	NA	1	NA	NA
55	1	18	86.38	0.491	0.208	10.65	4.3	1	1	0	1	1	0	0	0	0
70	0	15	78.04	0.015	0.027	9.74	11.0667	2	1	2	1	1	1	1	0	1
70	0	14.7	98	0.153	0.095	3.27	7.36667	2	2	1	1	1	1	1	1	0
80	0	17	82.59	0.322	0.216	10.97	8.86667	2	0	2	1	0	1	1	0	1
73	0	15	61.15	0.485	0.25	7.19	6.7	2	1	2	1	1	1	1	0	1
60	1	18	89.63	0.303	0.323	2.4	11.9667	2	1	2	1	1	1	1	0	1
58	0	15	63.86	NA	NA	11.95	NA	1	1	2	1	1	1	0	0	1
64	1	16	101.57	0.023	0.105	11.84	13.2333	2	2	1	1	1	1	1	1	0
68	1	13	71.25	0.217	0.167	2.64	6.13333	2	0	2	1	0	1	1	0	1
70	1	17	83.38	0.295	0.19	3.88	10.7333	1	1	2	1	1	1	0	0	1
58	0	18	70	0.394	0.199	11.03	5.43333	2	1	2	1	1	1	1	0	1
71	1	20	83.45	0.419	0.215	12.78	9.7	2	1	1	1	1	1	1	0	0
68	0	19	64.28	0.241	0.378	14.17	8.6	2	2	2	1	1	1	1	1	1
78	0	17	74.87	0.085	0.121	14.11	NA	2	0	1	1	0	1	1	0	0
84	1	16	93.16	0.299	0.232	11.76	NA	2	2	1	1	1	1	1	1	0
74	0	18	64.99	0.229	0.238	4.43	10.3	1	0	2	1	0	1	0	0	1
69	0	16	83.83	0.249	0.184	3.99	8.5	2	0	2	1	0	1	1	0	1
49	1	12	67.33	0.337	0.212	13.31	5.13333	2	1	2	1	1	1	1	0	1
45	0	18	83.95	0.279	0.211	4.18	12.9333	2	0	2	1	0	1	1	0	1
67	0	11	84.03	0.135	0.162	3.22	14.5	2	1	2	1	1	1	1	0	1
46	0	18	91.34	0.279	0.191	6.41	10.9333	2	1	2	1	1	1	1	0	1
79	0	14	78.19	0.279	0.158	14.09	7.2	2	2	1	1	1	1	1	1	0
60	1	12	86.98	0.131	0.102	4.23	10.4333	2	2	2	1	1	1	1	1	1
51	0	19	80.57	0.357	0.237	10.28	12.2333	2	1	1	1	1	1	1	0	0
71	0	17	90.99	NA	NA	12.08	9.96667	2	2	1	1	1	1	1	1	0
65	1	15	97.45	0.243	0.149	9.92	12.85	1	1	2	1	1	1	0	0	1
70	1	15	74.97	0.34	0.181	11.61	6.6	2	1	2	1	1	1	1	0	1
43	0	20	86.08	0.129	0.105	1.86	10.2	2	0	1	1	0	1	1	0	0
81	0	15.5	56.52	NA	NA	8.78	8.33333	2	1	0	1	1	0	1	0	0
76	1	14	89.66	NA	NA	14.05	14.1333	2	2	2	1	1	1	1	1	1
75	0	16	58.11	NA	NA	11.83	7.3	2	2	2	1	1	1	1	1	1
64	1	15	91.7	0.101	0.129	12.56	11.9667	2	0	2	1	0	1	1	0	1
80	0	10	93.09	0.05	0.052	9.64	7.03333	2	0	1	1	0	1	1	0	0
65	1	11	93.47	0.067	0.07	9.99	11.2	2	0	2	1	0	1	1	0	1
64	0	14	79.48	0.138	0.131	10.46	5.6	2	1	2	1	1	1	1	0	1
65	0	20	82.93	0.141	0.147	9.17	10.1667	2	0	2	1	0	1	1	0	1
85	1	17	76.56	0.054	0.042	11.16	NA	2	1	2	1	1	1	1	0	1
44	1	13	92.7	0.225	0.181	4.69	7.63333	2	2	1	1	1	1	1	1	0
57	0	14	66.98	0.372	0.227	13.47	7.06667	2	2	2	1	1	1	1	1	1
76	0	17	58.82	0.129	0.121	7.5	7.66667	2	1	2	1	1	1	1	0	1
36	1	19	71.19	0.465	0.226	12.5	8.83333	2	2	2	1	1	1	1	1	1
74	0	22	73.06	0.229	0.154	13.07	8.9	2	0	1	1	0	1	1	0	0
53	1	17	83.46	0.075	0.064	8.72	10.7667	2	1	2	1	1	1	1	0	1
45	0	14	62.3	0.816	0.33	14.37	7.45	2	0	2	1	0	1	1	0	1
49	1	19	87.49	0.411	0.25	16.36	7.6	2	1	1	1	1	1	1	0	0
52	1	15	80.52	0.228	0.166	5.23	7.43333	2	1	1	1	1	1	1	0	0
65	0	11	61.45	0.268	0.195	8.46	5.4	2	0	2	1	0	1	1	0	1
74	1	18	83.39	0.131	0.137	12.47	8.9	1	0	0	1	0	0	0	0	0
54	0	20	100.6	NA	NA	4.41	11.9	2	0	2	1	0	1	1	0	1
94	0	13	85.11	0.254	0.157	12.06	11.4333	2	0	2	1	0	1	1	0	1
46	1	14	82.46	NA	NA	11.45	7.4	2	1	0	1	1	0	1	0	0
58	1	15	84.87	0.665	0.318	2.78	NA	2	2	2	1	1	1	1	1	1
64	1	11	95.93	0.358	0.254	8.46	11.5667	2	2	1	1	1	1	1	1	0
70	0	20	81.73	0.209	0.156	11.75	7.26667	2	1	2	1	1	1	1	0	1
60	0	12	75.49	0.391	0.242	13.23	8.43333	2	2	2	1	1	1	1	1	1
65	0	20	83.17	0.39	0.26	5.52	6.6	2	1	2	1	1	1	1	0	1
55	1	17	57.3	0.12	0.111	6.93	13.3667	2	2	2	1	1	1	1	1	1
58	1	17	71.88	0.184	0.142	10.76	9.3	1	0	2	1	0	1	0	0	1
59	0	16	78.62	0.351	0.175	6.27	8.16667	1	1	2	1	1	1	0	0	1
74	1	16	70.96	0.353	0.28	12.39	9.4	2	2	2	1	1	1	1	1	1
57	0	16	86.05	0.151	0.148	4.06	9.83333	2	2	2	1	1	1	1	1	1
45	1	16	89.52	0.377	0.377	7.74	9.33333	2	1	1	1	1	1	1	0	0
90	0	10	75.82	0.371	0.181	12.38	8.95	2	2	2	1	1	1	1	1	1
54	1	16	87.34	0.32	0.253	6.08	5.6	2	1	2	1	1	1	1	0	1
65	0	20	59.23	0.107	0.116	12.99	NA	1	1	2	1	1	1	0	0	1
50	1	20	68.8	0.092	0.147	9.1	9.2	2	1	2	1	1	1	1	0	1
74	0	15	60.28	0.088	0.085	11.84	7.3	2	2	1	1	1	1	1	1	0
68	1	14	67.24	0.176	0.16	2.67	7.13333	2	1	2	1	1	1	1	0	1
60	0	21	99.57	0.724	0.321	14	9.63333	1	1	1	1	1	1	0	0	0
58	1	15	82.37	0.456	0.257	6.48	3.33333	2	1	2	1	1	1	1	0	1
70	1	13	82.07	0.297	0.272	14.24	10.7	2	2	1	1	1	1	1	1	0
42	0	15	103.74	0.332	0.194	8.91	13.9	2	1	2	1	1	1	1	0	1
77	0	10	74.51	NA	NA	10.42	8.46667	2	2	1	1	1	1	1	1	0
79	1	18	59.06	0.162	0.141	7.19	NA	2	2	2	1	1	1	1	1	1
58	0	11	98.62	0.462	0.255	9.09	6.93333	2	1	1	1	1	1	1	0	0
65	0	12	76.3	0.48	0.231	10.1	9	2	0	2	1	0	1	1	0	1
68	0	10	71.56	0.663	0.43	6.93	8.13333	2	1	1	1	1	1	1	0	0
56	0	12	70.19	0.23	0.204	9.4	NA	2	1	2	1	1	1	1	0	1
48	0	18	74.24	0.146	0.134	13.36	8.4	2	2	0	1	1	0	1	1	0
61	1	14	78.43	0.955	0.367	10.42	5.33333	1	2	2	1	1	1	0	1	1
73	1	13.7	104.12	0.95	1.76	8.09	NA	2	2	1	1	1	1	1	1	0
64	0	15	95.05	0.194	0.187	8.98	9.53333	2	1	1	1	1	1	1	0	0
68	1	14	78.87	0.361	0.189	14.65	10.3667	2	1	2	1	1	1	1	0	1
68	0	17	88.75	0.29	0.172	6.04	6.1	2	2	2	1	1	1	1	1	1
72	0	12	63.79	0.262	0.146	11.84	8.8	2	2	2	1	1	1	1	1	1
54	0	15	108.56	0.478	0.174	2.33	9.03333	2	0	0	1	0	0	1	0	0
82	1	13	94.37	NA	NA	9.78	9.15	1	2	2	1	1	1	0	1	1
55	0	14	107.22	0.187	0.126	2.41	11.4333	2	1	1	1	1	1	1	0	0
89	0	13	62.17	0.232	0.111	7.75	10.05	2	2	2	1	1	1	1	1	1
68	1	18	56.77	0.1	0.116	10.75	NA	2	0	2	1	0	1	1	0	1
65	0	15	76.84	0.061	2.405	9.56	6.5	2	1	1	1	1	1	1	0	0
39	0	20	60.21	0.209	0.14	13.43	8.45	2	1	2	1	1	1	1	0	1
53	0	15	97.98	0.303	0.222	10.9	8.1	2	2	2	1	1	1	1	1	1
51	0	16	87.38	0.25	0.179	5.69	9.03333	2	1	2	1	1	1	1	0	1
44	1	21	87.24	0.509	0.232	14.93	8.33333	2	1	2	1	1	1	1	0	1
60	0	22	77.65	0.577	0.328	14.03	7.6	2	1	2	1	1	1	1	0	1
48	1	19	80.32	0.065	0.096	12.72	9.56667	2	0	2	1	0	1	1	0	1
58	0	17	52.51	0.325	0.149	8	8.46667	2	2	2	1	1	1	1	1	1
42	0	20	81.11	0.644	0.288	13.96	8.3	2	1	2	1	1	1	1	0	1
70	1	17	91.53	0.262	0.2	14.54	11.0667	2	1	2	1	1	1	1	0	1
53	1	18	90.11	0.314	0.238	14.49	9.7	2	0	2	1	0	1	1	0	1
65	0	14	89.81	0.436	0.19	8.74	6.16667	2	0	1	1	0	1	1	0	0
47	1	12	87.9	0.476	0.243	2.48	8.6	2	1	2	1	1	1	1	0	1
67	1	17	69.34	0.762	0.367	2.41	6.7	2	1	2	1	1	1	1	0	1
58	0	13	93.61	0.351	0.178	14.36	10.3667	2	0	1	1	0	1	1	0	0
47	1	18	70.99	0.504	0.24	11.69	7	2	1	2	1	1	1	1	0	1
71	0	17	NA	0.453	0.186	11.59	8.46667	2	0	2	1	0	1	1	0	1
75	0	10	65.76	0.247	0.175	11.18	6.46667	2	2	2	1	1	1	1	1	1
71	0	13	58.7	0.12	0.097	13.78	5.9	2	2	2	1	1	1	1	1	1
71	0	18	68.22	0.103	0.083	10.51	9.36667	2	0	2	1	0	1	1	0	1
52	0	28	49.38	0.936	0.399	10.39	8	2	1	2	1	1	1	1	0	1
54	1	27	69.51	NA	NA	15.44	8.86667	2	1	1	1	1	1	1	0	0
66	0	21	85.69	0.054	0.054	7.75	11.6333	1	2	2	1	1	1	0	1	1
74	1	17	65.28	0.268	0.177	12.04	5.26667	2	2	2	1	1	1	1	1	1
80	0	27	75.18	NA	NA	6.71	10.55	1	2	2	1	1	1	0	1	1
68	0	20	80.49	NA	NA	12.23	8.1	2	1	1	1	1	1	1	0	0
69	0	22	43.32	NA	NA	11.23	5.63333	1	1	2	1	1	1	0	0	1
82	1	19	77.3	NA	NA	9.23	8.5	2	1	2	1	1	1	1	0	1
41	1	15	65.77	0.294	0.15	10.93	5.9	2	1	2	1	1	1	1	0	1
60	1	16	96.68	NA	NA	7.84	NA	1	2	2	1	1	1	0	1	1
71	0	19	84.81	NA	NA	7.17	10.1	2	1	2	1	1	1	1	0	1
76	1	17	62.32	0.418	0.335	10.93	7.23333	2	1	2	1	1	1	1	0	1
67	0	16	67.9	0.51	0.308	12.63	6.2	2	1	2	1	1	1	1	0	1
54	0	24	67.45	0.169	0.117	13.73	8.9	1	1	2	1	1	1	0	0	1
67	1	23	64.68	0.043	0.286	7.47	13.5333	2	0	2	1	0	1	1	0	1
76	0	20	100.65	NA	NA	11.06	NA	2	1	2	1	1	1	1	0	1
67	0	16	78.53	0.154	0.135	13.89	NA	2	2	2	1	1	1	1	1	1
67	0	17	84.8	0.155	0.138	13.89	NA	2	2	2	1	1	1	1	1	1
61	0	27	80.77	NA	NA	7.67	7.4	2	1	2	1	1	1	1	0	1
60	0	28	71.13	NA	NA	3.85	11.2	2	0	2	1	0	1	1	0	1
39	0	20	66.46	1.382	0.472	3.39	6.2	2	1	2	1	1	1	1	0	1
48	0	67	85.54	NA	NA	10.23	10.2667	2	2	2	1	1	1	1	1	1
84	0	19	70.38	NA	NA	7.98	10.25	2	2	2	1	1	1	1	1	1
50	0	40	99.6	0.109	0.115	2.28	8.96667	2	1	2	1	1	1	1	0	1
56	0	28	88.15	0.675	0.377	2.41	9.43333	2	1	2	1	1	1	1	0	1
60	1	22	79.34	0.112	0.306	6.28	4.33333	2	2	1	1	1	1	1	1	0
58	1	25	82.19	NA	NA	9.72	8.1	2	1	1	1	1	1	1	0	0
77	1	15	120.99	NA	NA	3.4	9.23333	2	0	1	1	0	1	1	0	0
48	0	19	82.78	NA	NA	13.27	11.8667	2	1	2	1	1	1	1	0	1
49	0	30	81.18	0.238	0.187	12.75	7.33333	2	0	1	1	0	1	1	0	0
56	1	24	87.16	0.173	0.186	6.94	11.0333	2	2	2	1	1	1	1	1	1
56	0	26	66.67	0.817	0.328	13.3	6.7	2	1	2	1	1	1	1	0	1
73	0	25	91.96	NA	NA	8.59	9.06667	2	1	2	1	1	1	1	0	1
49	0	16	64.8	0.378	0.218	9.11	8.63333	2	1	2	1	1	1	1	0	1
60	0	22	79.3	NA	NA	10.15	9.16667	1	0	2	1	0	1	0	0	1
51	0	21	73.93	0.296	0.175	11.39	NA	2	2	2	1	1	1	1	1	1
71	1	26	73.68	0.277	0.15	5.48	NA	2	2	2	1	1	1	1	1	1
65	1	23	88.43	NA	NA	14.49	8.35	2	2	2	1	1	1	1	1	1
84	0	14	76.53	0.102	0	12.59	8.26667	0	1	2	0	1	1	0	0	1
71	0	26	69.35	NA	NA	9.61	9.93333	0	0	1	0	0	1	0	0	0
59	1	23	80.28	0.235	0.166	13.29	NA	2	1	2	1	1	1	1	0	1
72	0	18	71.67	NA	NA	6.91	6.03333	2	2	2	1	1	1	1	1	1
66	0	16	67.42	NA	NA	10.98	5.93333	2	2	2	1	1	1	1	1	1
65	1	28	79.64	NA	NA	9.49	NA	0	2	2	0	1	1	0	1	1
64	0	48	57.95	NA	NA	9.21	8.03333	2	1	1	1	1	1	1	0	0
58	0	12	71.29	0.339	0.197	11.82	6.06667	2	1	2	1	1	1	1	0	1
70	0	28	63.14	NA	NA	11.44	7.33333	1	1	2	1	1	1	0	0	1
72	1	7	NA	NA	NA	11.11	5.63333	2	1	2	1	1	1	1	0	1
71	0	43	81.58	NA	NA	2.39	5.55	2	1	2	1	1	1	1	0	1
63	0	16	101.36	0.136	0.106	15.62	9.46667	2	1	0	1	1	0	1	0	0
66	1	37	89.92	NA	NA	8.29	NA	1	2	2	1	1	1	0	1	1
49	0	22	78.54	NA	NA	13.99	8.8	2	1	1	1	1	1	1	0	0
67	1	24	76.96	NA	NA	12.35	NA	2	1	2	1	1	1	1	0	1
50	0	23	56.3	NA	NA	13.9	11.5	2	2	2	1	1	1	1	1	1
65	0	18	60.61	0.092	0.117	10.28	7.9	2	2	2	1	1	1	1	1	1
52	0	30	56.63	NA	NA	5.98	4.76667	1	1	1	1	1	1	0	0	0
73	1	24	69.77	NA	NA	7.43	6.23333	2	1	1	1	1	1	1	0	0
65	1	18	73.43	0.49	0.285	14.23	NA	2	0	1	1	0	1	1	0	0
66	0	20	58.66	NA	NA	8.26	6.8	2	1	2	1	1	1	1	0	1
52	0	16	81.3	NA	NA	10.88	14.3667	1	1	1	1	1	1	0	0	0
62	0	23	81.56	0.197	0.162	11.98	7.03333	2	0	1	1	0	1	1	0	0
47	1	23	72.44	0.284	0.182	13.89	9.1	2	1	2	1	1	1	1	0	1
76	1	15	97.67	0.723	0.354	8.57	10.3667	2	1	2	1	1	1	1	0	1
52	0	18	77.03	NA	NA	11.05	8.43333	2	1	1	1	1	1	1	0	0
63	1	24	103.61	0.215	0.169	8.63	9.66667	2	2	1	1	1	1	1	1	0
68	1	12	75.73	NA	NA	6.9	NA	2	1	2	1	1	1	1	0	1
64	1	18	69.05	0.522	0.155	12.95	4.5	1	0	0	1	0	0	0	0	0
86	1	20	81.76	NA	NA	13.74	5.6	1	0	0	1	0	0	0	0	0
72	0	25	NA	NA	NA	11.27	NA	2	1	1	1	1	1	1	0	0
80	1	24	NA	NA	NA	5.04	7.26667	2	2	2	1	1	1	1	1	1
65	0	24	82.42	0.122	0.167	2.86	8.96667	2	0	2	1	0	1	1	0	1
37	0	20	107.1	NA	NA	3.93	10.7667	2	1	2	1	1	1	1	0	1
71	0	13	NA	NA	NA	9.08	NA	2	1	2	1	1	1	1	0	1
45	1	22	NA	0.507	0.231	14.04	7.86667	2	0	2	1	0	1	1	0	1
59	0	29	66.19	0.052	0.032	10.8	NA	2	0	1	1	0	1	1	0	0
48	1	23	100.58	0.114	0.113	3.32	14.8	1	1	2	1	1	1	0	0	1
55	1	24	99.97	0.415	0.382	6.73	12.1333	2	1	2	1	1	1	1	0	1
62	0	31	96.08	0.985	0.392	12.56	12.5667	0	2	2	0	1	1	0	1	1
70	0	17	77.48	NA	NA	8.2	NA	1	1	1	1	1	1	0	0	0
69	0	24	68.54	0.237	0.171	2.4	7.4	2	2	2	1	1	1	1	1	1
62	1	30	NA	NA	NA	2.63	NA	2	1	2	1	1	1	1	0	1
63	0	31	54.25	0.231	0.248	9.31	5.4	2	1	2	1	1	1	1	0	1
44	0	20	93.85	NA	NA	9.41	12.3667	2	2	2	1	1	1	1	1	1
74	1	16	55.12	NA	NA	5.78	NA	2	1	2	1	1	1	1	0	1
76	0	18	68.58	NA	NA	12.03	NA	2	2	2	1	1	1	1	1	1
54	0	24	105.33	0.167	0.206	1.11	15.6	1	2	1	1	1	1	0	1	0
72	0	34	54.51	0.089	0.068	10.29	NA	2	1	2	1	1	1	1	0	1
68	0	21	50.38	NA	NA	11.29	NA	2	0	1	1	0	1	1	0	0
64	1	22	74.59	0.435	0.278	15.69	8.03333	2	1	2	1	1	1	1	0	1
60	1	20	69.03	NA	NA	13.72	9.8	2	0	2	1	0	1	1	0	1
69	0	18	84.89	0.046	0.07	11.12	8.1	2	0	1	1	0	1	1	0	0
85	1	17	90.38	NA	NA	2.99	NA	2	1	0	1	1	0	1	0	0
75	0	18	76.27	0.351	0.192	12.42	8.16667	2	1	1	1	1	1	1	0	0
65	1	15	56.48	NA	NA	14.17	8.53333	2	1	1	1	1	1	1	0	0
62	1	25	93.7	NA	NA	8.41	9.1	2	0	1	1	0	1	1	0	0
76	1	16	67.85	0.319	0.225	7.28	NA	2	0	2	1	0	1	1	0	1
66	0	20	56.5	0.162	0.12	7.75	6.86667	2	2	1	1	1	1	1	1	0
66	0	20	56.5	0.157	0.121	7.75	6.86667	2	2	1	1	1	1	1	1	0
71	0	26	85.02	NA	NA	1.63	8.86667	0	2	2	0	1	1	0	1	1
62	1	18	68.24	NA	NA	13.43	9.26667	2	0	2	1	0	1	1	0	1
60	1	29	98.57	NA	NA	14.24	9.56667	2	0	1	1	0	1	1	0	0
77	0	29	93.7	2.078	1.926	12.27	6.43333	2	2	1	1	1	1	1	1	0
73	0	14	67.85	0.255	0.176	7.46	6.7	2	1	2	1	1	1	1	0	1
73	0	14	83.73	0.238	0.155	7.46	6.7	2	1	2	1	1	1	1	0	1
78	0	11.3	56.5	0.231	0.188	7.12	8.83333	1	1	1	1	1	1	0	0	0
78	0	11.3	100	0.231	0.187	7.12	8.83333	1	1	1	1	1	1	0	0	0
45	0	23	85.02	NA	NA	14.85	NA	2	1	2	1	1	1	1	0	1
50	1	26	68.24	0.093	0.105	5.57	13.9	1	0	2	1	0	1	0	0	1
74	0	19	79.1	0.622	0.906	1.68	6.3	2	1	1	1	1	1	1	0	0
71	1	19	84.11	0.417	0.219	8.41	8.7	2	1	1	1	1	1	1	0	0
60	1	25	70.85	0.228	0.137	13.37	7.56667	2	1	2	1	1	1	1	0	1
74	0	17	84.78	NA	NA	12.41	NA	2	1	2	1	1	1	1	0	1
76	1	21	75.12	1.191	0.415	9.71	7.56667	2	2	1	1	1	1	1	1	0
76	1	26	89.72	NA	NA	8.83	8.03333	1	0	2	1	0	1	0	0	1
41	0	18	NA	NA	NA	13.35	NA	NA	NA	NA	NA	NA	NA	NA	NA	NA
56	0	20	86.39	NA	NA	9	NA	1	0	2	1	0	1	0	0	1
80	0	19.18	63.9	0.404	0.161	10.86	3.63333	2	0	2	1	0	1	1	0	1
92	0	15	NA	NA	NA	8.56	NA	1	2	2	1	1	1	0	1	1
61	0	26	61.08	0.88	0.429	8.05	7.96667	2	2	2	1	1	1	1	1	1
62	0	16	85.64	NA	NA	12.17	6.86667	2	1	1	1	1	1	1	0	0
70	0	18	135.01	0.363	0.164	7.91	NA	2	2	2	1	1	1	1	1	1
76	0	38	78.24	0.142	0.112	10.93	8.33333	1	1	2	1	1	1	0	0	1
74	1	22	96.78	0.12	0.176	11.79	10.55	0	0	1	0	0	1	0	0	0
79	0	12	47.16	0.317	0.177	8.18	8.55	2	2	2	1	1	1	1	1	1
60	1	25	63.39	0.125	0.092	12.57	9.1	1	2	2	1	1	1	0	1	1
77	0	10	103.15	0.266	0.181	10.34	10.9	1	1	2	1	1	1	0	0	1
52	0	24	73.65	0.879	0.322	12.88	9.23333	1	2	2	1	1	1	0	1	1
71	0	21	86.25	0.816	0.415	11.9	11.7333	1	0	2	1	0	1	0	0	1
57	1	28	69.79	0.553	0.247	13.3	NA	2	2	2	1	1	1	1	1	1
69	0	20	90.74	0.072	0.068	13.65	11.8667	2	1	2	1	1	1	1	0	1
71	1	28	71.39	NA	NA	8.99	NA	0	1	2	0	1	1	0	0	1
68	0	12	95.85	0.156	0.15	2.28	10.2667	2	2	2	1	1	1	1	1	1
71	0	25	70.13	NA	NA	9.46	NA	2	1	2	1	1	1	1	0	1
70	1	20	87.61	NA	NA	4.29	8.53333	2	1	2	1	1	1	1	0	1
82	1	14	NA	0.275	0.198	9.8	NA	1	1	2	1	1	1	0	0	1
63	1	27	85.04	NA	NA	12.46	8.33333	2	1	2	1	1	1	1	0	1
69	0	21	65.2	NA	NA	13.37	NA	1	2	1	1	1	1	0	1	0
71	0	24	88.84	NA	NA	14.04	10.3667	2	1	2	1	1	1	1	0	1
48	0	20	65.21	NA	NA	8.96	5.66667	2	2	2	1	1	1	1	1	1
83	1	20	56.81	0.369	0.237	4.19	7.15	2	1	2	1	1	1	1	0	1
86	0	29	72.34	0.258	0.209	12.49	6.93333	2	2	1	1	1	1	1	1	0
77	0	13	93.08	0.118	0.166	1.98	11.8667	2	0	2	1	0	1	1	0	1
56	0	16	77.22	0.235	0.232	14.93	8	1	1	1	1	1	1	0	0	0
61	0	26	86.61	0.463	0.343	13.51	NA	1	1	1	1	1	1	0	0	0
51	0	38	60.75	0.628	0.239	8.42	6.93333	2	0	2	1	0	1	1	0	1
70	0	18	74.17	0.208	0.137	10.56	7.56667	2	1	2	1	1	1	1	0	1
59	0	47	83	0.065	0.11	9.48	13.9667	1	1	2	1	1	1	0	0	1
61	0	31	62.17	0.218	0.137	11.08	6	2	1	1	1	1	1	1	0	0
77	0	24	80.8	0.259	0.154	1.66	4.2	2	1	1	1	1	1	1	0	0
84	0	32	81.69	NA	NA	9.41	5.16667	0	2	2	0	1	1	0	1	1
73	0	22	84.26	0.516	0.281	9.41	9	2	1	2	1	1	1	1	0	1
63	0	30	81.4	0.187	0.144	4.09	11.0333	2	2	2	1	1	1	1	1	1
67	1	18	85.49	0.487	0.225	15	10.2	2	1	1	1	1	1	1	0	0
71	1	19	58.9	0.217	0.17	11.36	9.13333	2	0	2	1	0	1	1	0	1
43	1	20	96.17	0.025	0.078	3.84	10.3333	2	1	2	1	1	1	1	0	1
64	0	23	57.67	NA	NA	13.02	9.63333	2	1	2	1	1	1	1	0	1
51	0	26	79.35	0.439	0.211	7.7	5.83333	2	2	1	1	1	1	1	1	0
66	0	29	80.3	0.308	0.219	13.51	13.6667	2	0	2	1	0	1	1	0	1
49	0	23	93.94	0.353	0.213	5.57	11.2	2	2	2	1	1	1	1	1	1
83	1	26	58.11	NA	NA	11.73	7.4	2	1	0	1	1	0	1	0	0
84	0	10	76.35	0.36	0.289	5.17	NA	1	1	2	1	1	1	0	0	1
63	1	20	96.07	0.395	0.307	8.85	11.4333	2	0	2	1	0	1	1	0	1
76	1	22	90.47	0.233	0.193	6.41	10.9333	2	2	1	1	1	1	1	1	0
61	0	25	79.71	0.697	0.367	11.12	9.4	2	1	2	1	1	1	1	0	1
86	0	29.7	NA	NA	NA	1.81	NA	1	2	2	1	1	1	0	1	1
79	1	16	49.61	0.212	0.241	10.51	8.25	2	2	2	1	1	1	1	1	1
79	1	16	49.61	0.179	0.209	10.51	8.25	2	2	2	1	1	1	1	1	1
72	0	12	71.64	0.546	0.283	15.37	9.43333	2	2	2	1	1	1	1	1	1
87	1	22	87.8	NA	NA	11.16	8.26667	1	2	2	1	1	1	0	1	1
45	0	16	80.38	0.141	0.145	13.62	14.5333	1	2	2	1	1	1	0	1	1
86	1	17	74.39	NA	NA	11.07	7.8	2	0	2	1	0	1	1	0	1
86	1	17	74.39	0.559	0.354	11.07	7.8	2	0	2	1	0	1	1	0	1
74	1	13	74.15	0.308	0.22	12.62	11.5	1	2	2	1	1	1	0	1	1
56	1	30	64.14	NA	NA	6.11	7.9	0	2	2	0	1	1	0	1	1
53	0	24	62.28	0.85	0.312	13.04	9.23333	1	2	2	1	1	1	0	1	1
83	0	32.7	62.2	0.195	0.183	7.89	5.63333	2	1	1	1	1	1	1	0	0
76	1	21	75.12	0.923	0.337	9.71	7.56667	2	2	1	1	1	1	1	1	0
70	0	26	77.51	0.619	0.286	7.95	5.66667	2	1	2	1	1	1	1	0	1
62	1	22	89.34	1.028	0.435	6.42	9.73333	2	0	2	1	0	1	1	0	1
52	1	23	56.82	NA	NA	12.81	7.5	2	2	0	1	1	0	1	1	0
71	0	23	65.9	NA	NA	12.3	10.0667	2	2	2	1	1	1	1	1	1
54	0	22	83.06	0.557	0.302	11.29	5.83333	2	2	2	1	1	1	1	1	1
47	0	30	72.35	0.239	0.151	10.96	8.9	2	0	2	1	0	1	1	0	1
63	0	25	59.67	0.348	0.164	14.99	NA	1	0	2	1	0	1	0	0	1
67	0	24	62.1	NA	NA	3.57	8.9	1	2	2	1	1	1	0	1	1
61	1	15	75.78	0.063	0.116	10.86	9.15	2	1	2	1	1	1	1	0	1
61	1	16	64.56	0.543	2.126	13.55	9.63333	2	2	2	1	1	1	1	1	1
62	0	17	83.6	0.592	0.248	13.56	6.06667	2	1	1	1	1	1	1	0	0
83	0	19	60.3	NA	NA	6.82	9.56667	2	1	2	1	1	1	1	0	1
78	0	20	74.64	0.99	1.973	4.5	NA	2	1	0	1	1	0	1	0	0
63	0	33	53.28	0.201	0.165	14.43	7.26667	2	0	2	1	0	1	1	0	1
65	1	29	89.08	0.407	0.328	5.44	9.56667	1	1	2	1	1	1	0	0	1
70	1	47	61.9	0.192	0.19	11.05	4.76667	2	1	1	1	1	1	1	0	0
79	1	11.7	73.34	0.15	0.111	10.74	5.55	2	2	1	1	1	1	1	1	0
48	0	30	72.35	0.239	0.151	10.83	8.9	2	0	2	1	0	1	1	0	1
63	1	16	53.94	0.229	0.146	11.13	8.8	2	1	1	1	1	1	1	0	0
75	1	27	73.46	0.328	0.198	12.83	8.06667	2	0	1	1	0	1	1	0	0
70	1	21	66.06	0.362	0.206	10.11	7.33333	1	2	2	1	1	1	0	1	1
38	1	16	98.64	NA	NA	2.56	11.6667	2	0	2	1	0	1	1	0	1
80	1	34	71.37	0.291	0.195	9.49	9.66667	2	0	1	1	0	1	1	0	0
61	1	23	92.44	0.493	0.274	14.89	11.8333	2	0	2	1	0	1	1	0	1
88	1	35	59.54	NA	NA	4.17	NA	2	2	2	1	1	1	1	1	1
59	0	14	88.88	0.213	0.152	8.53	10.2333	2	1	2	1	1	1	1	0	1
55	0	24	69.94	NA	NA	13	7.03333	2	1	2	1	1	1	1	0	1
59	0	22	73.33	0.506	0.232	8.13	9.4	2	1	2	1	1	1	1	0	1
87	0	34	81.17	NA	NA	3.18	NA	2	1	2	1	1	1	1	0	1
63	0	25	NA	0.965	0.434	8.89	8.7	2	0	2	1	0	1	1	0	1
66	0	26	83.3	0.743	0.277	8.91	6.66667	2	1	2	1	1	1	1	0	1
62	0	23	67.56	1.435	1.398	13.15	9.3	1	0	1	1	0	1	0	0	0
67	0	20	75.03	0.719	0.549	12.48	NA	2	2	2	1	1	1	1	1	1
68	1	17	69.93	0.479	0.279	2.08	8.7	2	1	2	1	1	1	1	0	1
